# Supplementary material for: Cellular signatures underlying functional resilience in presymptomatic frontotemporal dementia
Source: Brain. 2025 Nov 24;149(8):2831–49. doi: 10.1093/brain/awaf443 (PMC13431775; doi:10.1093/brain/awaf443)
Supplement: awaf443_Supplementary_Data [file awaf443_supplementary_data.zip]

Archive with 2 entries (2 files):
- brain-2025-00549-File010.pdf
- brain-2025-00549-File011.pdf
